# Supplementary material for: A genetic algorithm-based weighted ensemble method for predicting transposon-derived piRNAs
Source: BMC Bioinformatics. 2016 Aug 31;17(1):329. doi: 10.1186/s12859-016-1206-3 (PMC5006569; doi:10.1186/s12859-016-1206-3)
Supplement: Additional file 1: Table S1. — The performances of RF models and SVM models on the balanced Human dataset. (XLSX 13 kb) [file 12859_2016_1206_MOESM1_ESM.xlsx]

## Sheet: IndividualFeatureBasedModelsOnb
Table S1. The performances of RF models and SVM models on the balanced Human dataset.
Index	Feature	Classifier	AUC	ACC	SN	SP	Optimal Classifier
F1	1-Spectrum Profile	RF	0.754	0.69	0.731	0.649	SVM
		SVM	0.776	0.727	0.82	0.634
F2	2-Spectrum Profile	RF	0.841	0.756	0.78	0.732	SVM
		SVM	0.87	0.791	0.828	0.754
F3	3-Spectrum Profile	RF	0.839	0.75	0.747	0.754	SVM
		SVM	0.881	0.797	0.835	0.759
F4	4-Spectrum Profile	RF	0.829	0.74	0.732	0.748	SVM
		SVM	0.831	0.753	0.786	0.72
F5	5-Spectrum Profile	RF	0.802	0.718	0.681	0.755	RF
		SVM	0.781	0.711	0.708	0.715
F6	(3,1)-Mismatch Profile	RF	0.862	0.772	0.819	0.725	SVM
		SVM	0.886	0.801	0.821	0.78
F7	(4,1)-Mismatch Profile	RF	0.854	0.761	0.788	0.734	SVM
		SVM	0.888	0.801	0.828	0.773
F8	(5,1)-Mismatch Profile	RF	0.842	0.75	0.754	0.747	SVM
		SVM	0.875	0.79	0.826	0.755
F9	(3,1)-Subsequence Profile	RF	0.85	0.767	0.809	0.725	RF
		SVM	0.503	0.498	0.596	0.4
F10	(4,1)-Subsequence Profile	RF	0.866	0.782	0.821	0.743	RF
		SVM	0.503	0.498	0.596	0.4
F11	(5,1)-Subsequence Profile	RF	0.875	0.791	0.829	0.754	RF
		SVM	0.503	0.498	0.596	0.4
F12	1-RevcKmer	RF	0.746	0.699	0.889	0.509	RF
		SVM	0.709	0.701	0.895	0.506
F13	2-RevcKmer	RF	0.808	0.718	0.717	0.718	SVM
		SVM	0.836	0.761	0.833	0.688
F14	3-RevcKmer	RF	0.818	0.732	0.765	0.698	SVM
		SVM	0.842	0.76	0.824	0.696
F15	4-RevcKmer	RF	0.808	0.718	0.717	0.718	SVM
		SVM	0.812	0.733	0.819	0.648
F16	5-RevcKmer	RF	0.791	0.702	0.658	0.746	RF
		SVM	0.765	0.701	0.764	0.637
F17	PCPseDNC	RF	0.836	0.757	0.776	0.738	RF
		SVM	0.704	0.655	0.703	0.608
F18	PCPseTNC	RF	0.849	0.765	0.787	0.742	RF
		SVM	0.68	0.586	0.791	0.381
F19	SCPseDNC	RF	0.833	0.754	0.77	0.739	RF
		SVM	0.706	0.656	0.695	0.616
F20	SCPseTNC	RF	0.832	0.751	0.777	0.725	RF
		SVM	0.635	0.552	0.588	0.516
F21	Sparse Profile	RF	0.904	0.819	0.815	0.824	RF
		SVM	0.897	0.793	0.79	0.797
F22	PSSM	RF	0.88	0.807	0.815	0.799	RF
		SVM	0.516	0.512	0.127	0.897
F23	LSSTE	RF	0.688	0.631	0.664	0.598	RF
		SVM	0.592	0.56	0.854	0.266
