# Supplementary material for: A genetic algorithm-based weighted ensemble method for predicting transposon-derived piRNAs
Source: BMC Bioinformatics. 2016 Aug 31;17(1):329. doi: 10.1186/s12859-016-1206-3 (PMC5006569; doi:10.1186/s12859-016-1206-3)
Supplement: Additional file 2: Table S2. — The performances of RF models and SVM models on the imbalanced Human dataset. (XLSX 13 kb) [file 12859_2016_1206_MOESM2_ESM.xlsx]

## Sheet: IndividualFeatureBasedModelsOnI
Table S2. The performances of RF models and SVM models on the imbalanced Human dataset.
Index	Feature	Classifier	AUC	ACC	SN	SP	Optimal Classifier
F1	1-Spectrum Profile	RF	0.748	0.739	0.398	0.854	SVM
		SVM	0.749	0.771	0.34	0.918
F2	2-Spectrum Profile	RF	0.841	0.808	0.416	0.94	SVM
		SVM	0.867	0.827	0.53	0.928
F3	3-Spectrum Profile	RF	0.85	0.814	0.321	0.982	SVM
		SVM	0.886	0.838	0.527	0.943
F4	4-Spectrum Profile	RF	0.844	0.811	0.284	0.989	SVM
		SVM	0.845	0.788	0.233	0.976
F5	5-Spectrum Profile	RF	0.836	0.813	0.305	0.986	RF
		SVM	0.814	0.747	0	1
F6	(3,1)-Mismatch Profile	RF	0.867	0.824	0.427	0.959	SVM
		SVM	0.892	0.85	0.556	0.95
F7	(4,1)-Mismatch Profile	RF	0.856	0.814	0.328	0.979	SVM
		SVM	0.895	0.85	0.57	0.944
F8	(5,1)-Mismatch Profile	RF	0.851	0.81	0.277	0.991	SVM
		SVM	0.887	0.837	0.512	0.948
F9	(3,1)-Subsequence Profile	RF	0.85	0.808	0.443	0.932	RF
		SVM	0.487	0.747	0	1
F10	(4,1)-Subsequence Profile	RF	0.864	0.822	0.473	0.94	RF
		SVM	0.486	0.747	0	1
F11	(5,1)-Subsequence Profile	RF	0.871	0.829	0.492	0.944	RF
		SVM	0.49	0.747	0	1
F12	1-RevcKmer	RF	0.745	0.746	0.005	0.997	RF
		SVM	0.494	0.747	0	1
F13	2-RevcKmer	RF	0.803	0.778	0.411	0.902	SVM
		SVM	0.827	0.797	0.426	0.923
F14	3-RevcKmer	RF	0.823	0.8	0.265	0.981	SVM
		SVM	0.841	0.805	0.416	0.937
F15	4-RevcKmer	RF	0.823	0.803	0.241	0.993	SVM
		SVM	0.832	0.762	0.078	0.994
F16	5-RevcKmer	RF	0.818	0.806	0.255	0.992	RF
		SVM	0.811	0.747	0	1
F17	PCPseDNC	RF	0.841	0.806	0.374	0.952	RF
		SVM	0.822	0.747	0	1
F18	PCPseTNC	RF	0.857	0.813	0.337	0.975	RF
		SVM	0.822	0.747	0	1
F19	SCPseDNC	RF	0.836	0.803	0.346	0.958	RF
		SVM	0.822	0.747	0	1
F20	SCPseTNC	RF	0.842	0.808	0.312	0.977	RF
		SVM	0.822	0.747	0	1
F21	Sparse Profile	RF	0.905	0.856	0.634	0.932	RF
		SVM	0.887	0.844	0.693	0.895
F22	PSSM	RF	0.882	0.832	0.584	0.916	RF
		SVM	0.521	0.755	0.033	1
F23	LSSTE	RF	0.688	0.766	0.175	0.966	RF
		SVM	0.449	0.747	0	1
